# Supplementary material for: Opsin expression varies across larval development and taxa in pteriomorphian bivalves
Source: Front Neurosci. 2024 Mar 18;18:1357873. doi: 10.3389/fnins.2024.1357873 (PMC10982516; doi:10.3389/fnins.2024.1357873)
Supplement: Supplementary file 2 [file Data_Sheet_2.XLSX]

## Sheet: Mytilidae
	Mytilus edulis
	Bioproject Accession Number	PRJNA439300			PRJNA525607
	SRA	SRR6873087	SRR6873088	SRR6873089	SRR8668942	SRR8668943
	Developmental Stage	Trochophore	Veliger	Pediveliger	Adult mantle 1	Adult mantle 2	Adult Mantle
	Medu.opn5.MY.1	0	0	0	0	0	0
	Medu.opn5.MY.3	0	0	0.102779	0	0	0
	Medu.opn5.MY.2	0	0.288632	0	0	0	0
	Medu.opn5.MY.4	0	0	0.102779	0.08412	0	0.04206
	Medu.opnGo.B.MY.1	0	0.36129	0.077715	0	0.153498	0.076749
	Medu.opnGo.B.MY.2	0	0	0	0	0.111757	0.0558785
	Medu.opnGo.B.MY.3	1.47729	0.821636	0.905186	0.055945	0	0.0279725
	Medu.opnGo.B.MY.4	1.0569	0.430612	0.736266	0	0	0
	Medu.RTC.MY	18.7331	12.5673	7.29489	7.20045	0.761797	3.98112
	Medu.opnGx.A.MY.1	1.00382	1.01739	3.07026	0	0.145355	0.0726775
	Medu.opnGx.A.MY.2a	0	0.276243	3.12021	0	0.181161	0.0905805
	Medu.opnGx.A.MY.2b	0	4.93705	0.264255	0.22091	0	0.110455
	Medu.opnGx.B2.MY.2a	1.6167	2.38299	0.327222	0	0	0
	Medu.opnGx.B2.MY.2b	1.84469	1.63336	0.067246	0.521656	0.06743	0.294543
	Medu.opnGx.B2.MY.3a	0	0	0	0	0	0
	Medu.opnGx.B2.MY.3b	0.389334	0.065487	0	0.1494	0	0.0747
	Medu.opnGx.B2.MY.3c	0	1.18005	0	0	0	0
	Medu.opnGx.B2.MY.3d	1.4683	1.36781	0.327872	0	1.97745	0.988727
	Medu.opnGx.B2.MY.3e	2.26243	0	0	0	0	0
	Medu.opnGx.B2.MY.3f	0	0	0	0	0	0
	Medu.opnGx.B1.MY	0	0.415206	3.42704	0.1276	0	0.0638
	Medu.opnGx.B2.MY.1	0	0.629739	0	0	0	0
	Medu.opnGq.B.MY.2	0.32213	1.18888	1.08461	0	0	0
	Medu.opnGq.B.MY.3	0	4.00943	4.65875	0.034397	0.039994	0.0371955
	Medu.opnGq.B.MY.1	0.942602	0.426307	0.372984	0	0.043189	0.0215945
	Medu.opnGq-nc.B.MY	0.751943	1.98139	1.18455	0.682126	0	0.341063
	Mytilus coruscus
	Bioproject Accession Number	PRJNA689255															PRJNA543748
	SRA	SRR13364386	SRR13364385	SRR13364374	SRR13364373		SRR13364369	SRR13364370	SRR13364371	SRR13364372		SRR13364379	SRR13364380	SRR13364381	SRR13364382		SRR9090063
	Developmental Stage	Trochophore_1	Trochophore_2	Trochophore_3	Trochophore_4	Trochophore	Veliger_4	Veliger_3	Veliger_2	Veliger_1	Veliger	Pediveliger_4	Pediveliger_3	Pediveliger_2	Pediveliger_1	Pediveliger	Adult mantle
	Myco.opn5.MY.1	0	0	0	0	0	0	0	0	0	0	0	0.24446	0.221363	0.394178	0.215	0
	Myco.opn5.MY.3	0	0	0	0.114746	0.0286865	0.097706	0.795342	0.107811	0	0.250215	0.197594	0	0	0	0.0493985	0
	Myco.opn5.MY.2	0	0	0.590132	0.547501	0.284408	0.373312	0	0.102881	0	0.119048	0	0.327391	0	0.352177	0.169892	0
	Myco.opn5.MY.4	0	0	0.255092	0	0.063773	0.474817	0.366839	0.530987	0	0.343161	0.486971	0.942009	0.510496	0.4037	0.585794	0
	Myco.opnGo.B.MY.1	0	0	0.159136	0	0.039784	0.803607	0.934363	1.10907	0.786821	0.908465	1.11803	0.235383	0.746142	0.506177	0.651433	0
	Myco.opnGo.B.MY.2	0	0	0.197528	0	0.049382	0.371449	0.143771	0	0.121724	0.159236	0	0	0	0	0	0
	Myco.opnGo.B.MY.3	0	0	0	0	0	0	0.149655	0	0	0.0374138	0.525236	1.52232	2.20296	2.28749	1.6345	0
	Myco.opnGo.B.MY.4	0	2.09311	4.58502	2.02578	2.17598	7.70729	7.39414	9.31046	1.86897	6.57022	3.10625	3.60983	2.64542	3.37777	3.18482	0.174443
	Myco.RTC.MY	61.5348	48.9876	37.812	29.1971	44.3829	18.8152	23.6634	20.4546	6.17586	17.2773	43.6642	28.7365	31.5454	33.6123	34.3896	0.548358
	Myco.opnGx.A.MY.1	0.516646	1.48037	1.79103	2.87992	1.66699	0.755081	1.75648	1.45704	0.830842	1.19986	2.09803	2.31837	3.10052	1.30624	2.20579	0
	Myco.opnGx.A.MY.2a	0	0	0	0	0	0.365132	0.212381	0.804648	0.446167	0.457082	0.921633	1.70687	0.966609	1.37723	1.24309	0
	Myco.opnGx.B2.MY.3a	0	0	0	0	0	0	0	0	0	0	0.175178	0.506833	0.551196	0.545414	0.444655	0
	Myco.opnGx.B2.MY.3b	10.0334	5.36342	4.48638	1.75531	5.40962	1.42693	0.874473	0.824556	0.805299	0.982814	0.075538	0.17476	0.475396	0.094097	0.204948	0
	Myco.opnGx.B2.MY.3c	0	1.08706	0.291705	0.216526	0.398823	1.29212	0.644164	1.42405	0.721902	1.02056	0.093206	0.093206	0.093206	0.093206	0.093206	0
	Myco.opnGx.B2.MY.3d	0	0.446307	1.28389	1.08702	0.704305	0.922107	1.07123	2.0428	0.226292	1.06561	0	0	0	0.291318	0.0728295	0
	Myco.opnGx.B1.MY	1.69877	6.18878	0.79692	0.783968	2.36711	0.987078	2.09637	0.921145	3.25787	1.81562	2.53456	0.784688	1.06279	1.26055	1.41065	1.24534
	Myco.opnGq.B.MY.2	0	0.424396	0.040169	0	0.116141	0.389014	0.272543	0.281679	2.45652	0.84994	4.82226	4.25759	4.30214	4.98403	4.5915	0
	Myco.opnGq.B.MY.3	0	0.186349	0	0.053574	0.0599807	0.64586	0.269028	0.251641	2.01353	0.795014	22.076	22.5706	25.5289	21.3696	22.8863	0
	Myco.opnGq.B.MY.1	0	0	0.083626	0	0.0209065	0.053566	0	0.05851	0	0.028019	5.65231	5.76233	7.73946	7.8098	6.74097	0
	Myco.opnGq-nc.B.MY	0	0	0	0.120513	0.0301282	1.12759	0.715044	0.339694	0.702819	0.721287	2.07543	2.64374	2.1765	2.45469	2.33759	0

## Sheet: Ostreidae
	Crassostrea gigas
	Bioproject Accession Number	PRJNA298285									PRJNA904561
	SRA	SRR2601701	SRR2601703		SRR2601698	SRR2601707		SRR2601666	SRR2601716		SRR22387571	SRR22387572
	Developmental Stage	Trochophore 1	Trochophore 2	Trochophore	Veliger 1	Veliger 2	Veliger	Pediveliger 1	Pediveliger 2	Pediveliger	Adult mantle 1	Adult mantle 2	Adult mantle
	Cgig.opn5.OS	0.612072	0.309828	0.46095	3.73102	1.46917	2.60009	1.44136	1.62186	1.53161	0.037589	0.29551	0.166549
	Cgig.opnGo.A.OS	1.85465	2.58367	2.21916	0.742733	0.741908	0.74232	0.310685	1.02401	0.667345	0.056158	0.082562	0.06936
	Cgig.RTC.OS	4.26686	3.70267	3.98476	4.88883	3.41395	4.15139	5.9463	6.99904	6.47267	4.75304	6.03142	5.39223
	Cgig.opnGx.A.OS.1	1.12031	0.68107	0.900688	1.57904	2.15114	1.86509	0.900444	0.989725	0.945084	3.22461	1.08863	2.15662
	Cgig.opnGx.A.OS.2	0.652307	0.220324	0.436315	0.975024	1.21773	1.09638	2.47495	2.49728	2.48612	0.262631	0.463114	0.362873
	Cgig.opnGx.B1.OS	0	0	0	0.447055	0.186064	0.316559	0.31168	1.23269	0.772184	0.507089	0.497019	0.502054
	Cgig.opnGx.B2.OS.1	0.747332	0.252343	0.499837	0.159664	0	0.079832	0.668292	0	0.334146	0.060543	0.08906	0.0748015
	Cgig.opnGx.B2.OS.2	0	0	0	0.15647	0.781312	0.468891	0.491105	0.215667	0.353386	0.296402	0.058126	0.177264
	Cgig.opnGq.B.OS	0	0.161653	0.0808265	1.2245	0.51029	0.867395	6.91798	8.17268	7.54533	0	0	0
	Cgig.opnGq-nc.A.OS	0.478758	0.970031	0.724395	0.613606	1.14908	0.881344	0.802318	0.42292	0.612619	1.77446	1.50863	1.64154
	Cgig.opnGq-nc.B.OS	0.227528	1.15264	0.690084	1.60356	1.63831	1.62094	3.2009	3.61807	3.40948	3.90997	3.48088	3.69542
	Cgig.peropsin.OS	0	0.272609	0.136304	2.07094	1.07671	1.57382	1.80719	1.42644	1.61682	0.820869	0.51556	0.668214
	Crassostrea_angulata
	Bioproject Accession Number	PRJNA668688
	SRA	SRR14269655	SRR14269654	SRR14269647		SRR14269646	SRR14269645	SRR14269644		SRR14269643	SRR14269642	SRR14269641		SRR14269640	SRR14269653	SRR14269652		SRR14269651	SRR14269650	SRR14269649
	Developmental Stage	Trochophore_1	Trochophore_2	Trochophore_3	Trochophohre	Veliger_1(4dpf)	Veliger_2(4dpf)	Veliger_3(4dpf)	Veliger(4dpf)	Veliger_1(7dpf)	Veliger_2(7dpf)	Veliger_3(7dpf)	Veliger(7dpf)	Pediveliger_1(17dpf)	Pediveliger_2(17dpf)	Pediveliger_3(17dpf)	Pediveliger(17dpf)	Pediveliger_1(21dpf)	Pediveliger_2(21dpf)	Pediveliger_3(21dpf)	Pediveliger(21dpf)
	Cang.opn5.OS	0.491926	0.869406	0.643564	0.668299	0	0.05657	0.056305	0.037625	0.215655	0.038217	0.169914	0.141262	0.241314	0.088921	0.096118	0.142118	0.088129	0.516215	0.175764	0.260036
	Cang.opnGo.A.OS	1.31964	1.30562	1.52629	1.38385	1.07014	0.788176	0.365705	0.74134	0.166758	0.212825	0.252459	0.210681	0.112046	0.330218	0.267736	0.236667	0.24529	0.174311	0.653614	0.357738
	Cang.RTC.OS	12.7878	13.4045	12.9803	13.0576	3.85252	3.48289	4.33235	3.88926	2.31169	2.40767	2.90615	2.54184	4.80535	5.03698	5.1402	4.99418	7.17229	7.43741	7.26506	7.29159
	Cang.opnGx.A.OS.1	0.589035	0.842198	0.513291	0.648175	0.310401	0.203293	0.404069	0.305921	0.225713	0.137189	0.335722	0.232875	1.5532	1.99582	2.71866	2.08923	5.17743	5.64741	4.46658	5.09714
	Cang.opnGx.A.OS.2	1.18809	0.874023	0.869448	0.977185	1.05155	0.492108	1.41767	0.987109	0.842641	1.02916	1.12286	0.99822	0.419658	0.34778	1.21155	0.659664	1.03276	0.734456	0.68916	0.818793
	Cang.opnGx.B1.OS	0.459926	0.37555	0.601366	0.478947	0.646516	0.158711	0.631259	0.478829	0.235074	0.785735	0.28596	0.43559	0.45125	0.62341	0.404357	0.493006	0.864462	0.702019	0.7814	0.782627
	Cang.opnGx.B2.OS.1	0.055062	0.067363	0.144078	0.0888343	0.232347	0.056985	0	0.096444	0.072421	0.077002	0	0.0498077	0.081031	0.313527	0.193656	0.196071	0.266361	0.378198	0.442598	0.362386
	Cang.opnGx.B2.OS.2	0.416133	0.36318	0.466985	0.415433	0.251032	0.123009	0	0.12468	0.039127	0	0.036959	0.025362	0.043741	0.145106	0.052276	0.0803743	0.047977	0.05104	0.095445	0.0648207
	Cang.opnGq.B.OS	4.23458	4.28753	3.74085	4.08765	0.933542	1.13271	1.01601	1.02742	1.1409	1.26227	1.44408	1.28242	2.21177	2.05338	1.77063	2.01192	5.61775	5.8936	4.88929	5.46688
	Cang.opnGq-nc.A.OS	0.316366	0.387307	0.689603	0.464425	0.166811	0	0.054295	0.073702	0	0.073716	0	0.024572	0.232794	0.085771	0	0.106188	0.127468	0.090542	0.12724	0.115083
	Cang.opnGq-nc.B.OS	1.04313	0.476123	0	0.506419	0	0	0	0	0	0.262328	0	0.0874427	0	0	0	0	0	0	0	0
	Cang.peropsin.OS	0.539324	0.512463	0.54923	0.533672	0.1898	0.557965	0.432566	0.393444	0.788887	0.461195	0.707846	0.652643	1.19047	1.26771	1.6863	1.38149	2.90204	3.44712	1.87586	2.74167

## Sheet: Margaritidae
	Pinctada fucata
	Bioproject Accession Number	PRJDB13068			PRJNA786017
	SRA	DRR350405	DRR350406	DRR350407	SRR17133681
	Developmental Stage	Trochophore	Veliger	Pediveliger	Adult mantle
	Pfuc.opn5.MA	0	0	0	0
	Pfuc.opnGo.A.MA.2b	0.687273	0.609144	0.615096	0
	Pfuc.opnGo.A.MA.2a	0	0.743614	1.8527	0
	Pfuc.opnGo.A.MA.1	2.72535	4.23058	1.89399	0.061565
	Pfuc.opnGo.B.MA	19.5292	7.26162	10.5456	0
	Pfuc.RTC.MA	16.9072	4.23347	7.63585	2.01127
	Pfuc.opnGx.A1.MA.1a	0	0	0	0
	Pfuc.opnGx.A1.MA.1b	1.94814	0.314495	1.46715	0.097427
	Pfuc.opnGx.A.MA	0.190689	0.253899	1.26604	0.992611
	Pfuc.opnGx.B1.MA	0.181751	0.04041	0.148859	0.128517
	Pfuc.opnGq.B.MA	0.057958	0.772803	17.9708	2.72701
	Pfuc.opnGq-nc.B.MA	0	0.23139	0.959028	0.349415
	Pfuc.peropsin.MA	2.097	1.95377	3.60581	0.171404

## Sheet: Pectinidae
		Pecten maximus
		Bioproject Accession Number	PRJNA298284									PRJNA719586
		SRA	SRR2601059	SRR2601062		SRR2601057	SRR2601067		SRR2601049	SRR2601077		SRR14339748	SRR14339747	SRR14339746
		Developmental Stage	Trochophore 1	Trochophore 2	Trochophore	Veliger 1	Veliger_2	Veliger	Pediveliger_1	Pediveliger_2	Pediveliger	Adiult mantle 1	Adiult mantle 2	Adult mantle 3	Adult mantle
		Pmax.opn5.PE	0	0	0	0	0	0	0.211967	0.089501	0.150734	0	0	0	0
		Pmax.opnGo.A.PE	0.137329	0.207235	0.172282	0.161314	0.203038	0.182176	0	0.077657	0.0388285	0	0	0	0
		Pmax.opnGo.B.PE	1.32828	1.05478	1.19153	1.14957	1.28737	1.21847	1.59088	1.89724	1.74406	0	0	0	0
		Pmax.RTC.PE	2.32355	3.29836	2.81096	1.0116	6.14663	3.57912	0.46196	2.61795	1.53995	1.31457	2.41279	0.690144	1.4725
		Pmax.opnGx.A.PE.2	0	0	0	0	0	0	0	0	0	0	0	0	0
		Pmax.opnGx.A.PE.1	0.218308	0.365824	0.292066	0.683616	0.537827	0.610722	1.16856	0.493516	0.831037	0	0	0	0
		Pmax.opnGx.B1.PE.1	0	0	0	0.247827	0.31194	0.279884	0.659024	0.556694	0.607859	0.155073	0.426692	0.490471	0.357412
		Pmax.opnGx.B1.PE.3	0.678402	1.06063	0.869517	0.265493	0.445628	0.355561	0.403373	0.340684	0.372028	0	0	0	0
		Pmax.opnGx.B1.PE.2	0	0	0	0	0	0	0	0	0	0	0	0	0
		Pmax.opnGx.B1.PE.4	0	0	0	0	0	0	0	0	0	0	0	0	0
		Pmax.opnGx.B2.PE.1	0.211005	0.212226	0.211616	0.165218	0.31194	0.238579	0.376585	0.238583	0.307584	0	0	0	0
		Pmax.opnGx.B2.PE.2	0.096413	0.096613	0.096513	0.452078	1.42352	0.937801	0.643514	0.217267	0.430391	0	0	0	0
		Pmax.opnGq.A.PE.1	0	0	0	0.129251	0	0.0646255	0.442102	0.43591	0.439006	0	0	0	0
		Pmax.opnGq.B.PE.2	0.059789	0	0.0298945	0	0	0	0	0	0	8.67762	3.86376	0	4.18046
		Pmax.opnGq.B.PE.3	0.314078	0	0.157039	0.246265	0.464741	0.355503	0.210602	0.178003	0.194302	0	0	0	0
		Pmax.opnGq.B.PE.1	0	0.227495	0.113748	0.199058	0.166975	0.183017	0	0.063931	0.0319655	0	0	0	0
		Pmax.opnGq-nc.B.PE.1	0	0	0	0.08042	0	0.04021	0.091656	0.077429	0.0845425	0	0	0.095335	0.0317783
		Pmax.opnGq-nc.B.PE.2	0	0	0	0.486201	0	0.2431	0.138387	0.583908	0.361148	0.118209	0	0	0.039403
		Chlamys farreri
		Bioproject Accession Number	PRJNA185465
		SRA	SRR5194521	SRR5194520	SRR5194516	SRR5130862	SRR5130868	SRR5130890		SRR5130871	SRR5130884	SRR5130889
		Developmental Stage	Trocophore (21hpf)	Veliger (28hpf)	Pediveliger (13dfp)	Adult mantle 1	Adult mantle 2	Adult mantle 3	Adult mantle	Adult eye 1	Adult eye 2	Adult eye 3	Adult eye
		Cfar.opn5.PE	0.498266	0.309083	0.151222	0.098639	0	0.123755	0.0741313	2.82418	1.68073	2.5207	2.34187
		Cfar.opnGo.A.PE	2.2859	0.272424	0.133161	0	0	0	0	0.108253	0	0	0.0360843
		Cfar.opnGo.B.PE	0.620917	0.549739	0.940554	0	0	0.330255	0.110085	2.18446	0.747869	1.03327	1.32187
		Cfar.RTC.PE	2.53192	2.24754	3.67158	0.357678	1.97327	0.299744	0.876898	71.3958	70.5495	110.725	84.2235
		Cfar.opnGx.A.PE.2	0.094007	0	0	0	0	0	0	19.8006	19.8168	28.3194	22.6456
		Cfar.opnGx.A.PE.1	0.267698	0	0	0	0	0	0	0	0	0.173259	0.057753
		Cfar.opnGx.B1.PE.1	0	0.182156	0.26712	0	0.120597	0	0.040199	0.977395	1.1055	0.342922	0.808605
		Cfar.opnGx.B1.PE.3	0	0	0	0	0	0	0	0.351835	1.40489	0.370161	0.708963
		Cfar.opnGx.B1.PE.2	0	0	0	0	0	0	0	0	0	0.193242	0.064414
		Cfar.opnGx.B1.PE.4	0	0	0.151737	0	0	0	0	0.616021	0.52699	0.972811	0.705274
		Cfar.opnGx.B2.PE.1	0.093712	0	0	0.09278	0	0	0.0309267	0.115428	0.197545	0.363314	0.225429
		Cfar.opnGx.B2.PE.2	0.703536	0.607001	0.178441	0	0	0	0	0	0	0	0
		Cfar.opnGq.A.PE.1	0	0	0.206992	0	0.09389	0	0.0312967	1.63713	1.90741	1.55183	1.69879
		Cfar.opnGq.B.PE.2	0.075287	0	0.113795	0.074591	5.97788	2.89421	2.98223	1413.54	1072.57	2088.92	1525.01
		Cfar.opnGq.B.PE.3	0	0	0	0	0.090581	0.08195	0.0575103	48.9424	31.9019	32.2021	37.6821
		Cfar.opnGq.B.PE.1	0	0	0.537434	0	0	0	0	1.92562	2.9989	0.826011	1.91684
		Cfar.opnGq-nc.B.PE.1	0.08715	0	0.263958	0.086305	0	0.108148	0.0648177	0.321901	1.01029	0.507431	0.613207
		Cfar.opnGq-nc.B.PE.2	0	0	0	0	0	0	0	0	0	0	0

## Sheet: Housekeeping_genes Expression
Mussel
Mytilus edulis
SRA	SRR6873087	SRR6873088	SRR6873089	SRR8668942	SRR8668943
Developmental Stage	Trochophore	Veliger	Pediveliger	Adult mantle 1	Adult mantle 2
MY_Medu_actin	0.148776	0	0	50.6618	18.6333
MY_Medu_glyceraldhyde-3-phosphate	37.6879	249.391	497.358	1726.15	1142.51
MY_Medu_succinate-dehydrogenase	62.294	121.982	104.723	108.008	124.154
MY_Medu_polyubiquitin-C	2354.92	3550.92	729.202	1612.43	597.257
Mytilus coruscus
SRA	SRR13364386	SRR13364385	SRR13364374	SRR13364373	SRR13364369	SRR13364370	SRR13364371	SRR13364372	SRR13364379	SRR13364380	SRR13364381	SRR13364382	SRR9090063
Developmental Stage	Trochophore_1	Trochophore_2	Trochophore_3	Trochophore_4	Dveliger_4	Dveliger_3	Dveliger_2	Dveliger_1	Pediveliger_4	Pediveliger_3	Pediveliger_2	Pediveliger_1	Adult mantle
MY_Myco_actin	4.17231	6.62377	13.1806	127.802	0.671418	0.488372	0.369749	0.163876	1.60721	1.76193	0.887224	1.1589	1.95873
MY_Myco_succinate-dehydrogenase	48.9881	45.2287	139.353	131.614	109.901	94.8262	101.488	88.5192	48.5854	135.694	137.264	136.077	21.9887
MY_Myco_polyubiquitin-C	1228.95	1883.04	2218.73	1851.17	733.27	812.935	750.023	1222.65	2086.77	1763.67	1715.28	1694.39	3292.46
Oyster
Crassostrea gigas
SRA	SRR2601701	SRR2601703	SRR2601698	SRR2601707	SRR2601666	SRR2601716	SRR22387571	SRR22387572
Developmental Stage	Trochophore 1	Trochophore 2	Veliger 1	Veliger 2	Pediveliger 1	Pediveliger 2	Adult mantle 1	Adult mantle 2
OS_Cgig_actin	266.188	297.743	502.302	552.729	421.211	453.545	26.6434	43.4338
OS_Cgig_glyceraldhyde-3-phosphate	235.045	231.609	132.661	131.374	112.187	97.7091	535.648	562.823
OS_Cgig_succinate-dehydrogenase	85.5192	96.0869	62.9983	58.3333	40.2432	41.9248	81.5351	92.7668
OS_Cgig_polyubiquitin-C	3058.06	3038.02	1549.87	1606.1	995.882	963.981	1941.55	2760.47
Crassostrea_angulata
SRA	SRR14269655	SRR14269654	SRR14269647	SRR14269646	SRR14269645	SRR14269644	SRR14269643	SRR14269642	SRR14269641	SRR14269640	SRR14269653	SRR14269652	SRR14269651	SRR14269650	SRR14269649
Developmental Stage	Trochophore_1	Trochophore_2	Trochophore_3	Veliger_1 (4dpf)	Veliger_2 (4dpf)	Veliger_3 (4dpf)	Veliger_1 (7dpf)	Veliger_2 (7dpf)	Veliger_3 (7dpf)	Pediveliger_1 (17dpf)	Pediveliger_2 (17dpf)	Pediveliger_3 (17dpf)	Pediveliger_1 (21dpf)	Pediveliger_2 (21dpf)	Pediveliger_3 (21dpf)
OS_Cang_actin	532.704	517.015	501.751	330.806	317.709	332.428	618.964	678.619	654.87	797.239	842.427	866.271	2404.22	2460.19	2263.15
OS_Cang_glyceraldhyde-3-phosphate	201.763	199.495	198.662	256.874	267.881	255.207	297.51	302.845	301.803	487.545	496.406	483.049	281.272	304.226	280.609
OS_Cang_succinate-dehydrogenase	39.3619	40.5022	35.8339	14.5124	13.3246	14.3921	26.5826	31.2631	28.5146	47.9414	49.0053	50.6696	67.8163	73.5388	62.6354
OS_Cang_polyubiquitin-C	454.658	438.676	420.036	225.717	213.1	207.82	267.179	320.091	303.318	274.556	286.232	302.405	517.568	522.18	444.275
Pearl Oyster
Pinctada fucata
SRA	DRR350405	DRR350406	DRR350407	SRR17133681
Developmental Stage	Trochophore	Veliger	Pediveliger	Adult mantle
MA_Pfuc_actin	1858.65	697.266	796.884	672.335
MA_Pfuc_glyceraldehyde-3-phosphate	150.63	613.058	711.369	730.382
Scallop
Pecten maximus
SRA	SRR2601059	SRR2601062	SRR2601057	SRR2601067	SRR2601049	SRR2601077	SRR14339748	SRR14339747	SRR14339746
Developmental Stage	Trochophore 1	Trochophore 2	Veliger 1	Veliger 2	Pediveliger 1	Pediveliger 2	Adult mantle 1	Adult mantle 2	Adult mantle 3
PE_Pmax_actin	2437.57	1839.72	2558.04	3871.67	2332.02	3192.86	9556.07	5178.14	3682.01
PE_Pmax_succinate-dehydrogenase	29.2757	25.3263	31.3763	40.9473	28.062	32.9395	4.21355	4.16135	5.61765
PE_Pmax_glyceraldhyde-3-phosphate	24.0098	23.6573	53.8884	55.8232	95.9014	91.4314	478.35	367.923	385.105
PE_pmax_polyubiquitin-C	403.586	368.902	337.518	389.435	279.1	304.501	176.036	161.053	146.424
Chlamys farreri
	SRR5194521	SRR5194520	SRR5194516	SRR5130862	SRR5130868	SRR5130890	SRR5130871	SRR5130884	SRR5130889
Developmental Stages	Trochophore	Veliger	Pediveliger	Adult mantle 1	Adult mantle 2	Adult mantle 3	Adult eye 1	Adult eye 2	Adult eye 3	Adult eye
PE_Cfar_actin	1251.98	2527.21	3080.46	21818.8	38635.2	34592.3	5835.71	5581.3	2505.97	4640.99
PE_Cfar_glyceraldhyde-3-phosphate	24.8974	44.4933	340.37	349.307	356.894	256.129	346.095	221.799	253.261	273.718
PE_Cfar_succinate-dehydrogenase	29.8291	32.6958	32.3789	25.7293	41.4618	25.8442	47.2858	42.2524	49.7795	46.4392
PE_Cfar_polyubiquitin-C	23.2893	13.8335	30.9692	45.9875	83.2353	44.3277	48.051	85.6927	91.4066	75.0501
